# Supplementary material for: Cost-Effectiveness of Serum Galactomannan Surveillance during Mould-Active Antifungal Prophylaxis
Source: J Fungi (Basel). 2021 May 26;7(6):417. doi: 10.3390/jof7060417 (PMC8227639; doi:10.3390/jof7060417)
Supplement: Supplementary file 1 [file jof-07-00417-s001.zip]

Archive with 1 entries (1 files):
- jof-1199735-supplementary.pdf
